# Supplementary material for: Current Expertise, Opinions, and Attitude toward TNF-⍺ Antagonist Biosimilars among Physicians: A Self-Administered Online Survey in Western Switzerland
Source: Healthcare (Basel). 2022 Oct 28;10(11):2152. doi: 10.3390/healthcare10112152 (PMC9690245; doi:10.3390/healthcare10112152)
Supplement: Supplementary file 1 [file healthcare-10-02152-s001.zip]

Archive with 1 entries (1 files):
- healthcare-1954438-supplementary.pdf
